# Supplementary material for: Tracing Obesity From Parents to Adult Offspring: The Tromsø Study 1994–2016
Source: J Obes. 2025 Oct 11;2025:8834694. doi: 10.1155/jobe/8834694 (PMC12535470; doi:10.1155/jobe/8834694)
Supplement: Supporting Information — Additional supporting information can be found online in the Supporting Information section. [file 8834694.f1.zip]

Archive with 2 entries (2 files):
- STROBE_checklist_cross-sectional.docx
- Supporting information_2.docx
